# Supplementary material for: Updating Research on Extracellular Vesicles of the Male Reproductive Tract in Farm Animals: A Systematic Review
Source: Animals (Basel). 2024 Oct 31;14(21):3135. doi: 10.3390/ani14213135 (PMC11545059; doi:10.3390/ani14213135)
Supplement: Supplementary file 1 [file animals-14-03135-s001.zip]

Archive with 2 entries (2 files):
- Supplementary file S1_Search strategy.docx
- Supplementary Table S1.xlsx
