# Supplementary material for: Updating Research on Extracellular Vesicles of the Male Reproductive Tract in Farm Animals: A Systematic Review
Source: Animals (Basel). 2024 Oct 31;14(21):3135. doi: 10.3390/ani14213135 (PMC11545059; doi:10.3390/ani14213135)
Supplement: Supplementary file 1 [file animals-14-03135-s001.zip › Supplementary Table S1.xlsx]

## Sheet: A. Eligible articles
N	DOI	PMID	Authors	Title	Journal	Year	Period	Affiliations	Country	Other countries	Species	Topics	Characterized aspect	Omics	Highlight	Isolation procedure	Combinations	sEV source	Differentiation of sEV subsets	Differentiation criteria	sEV Characterization			Characterization techniques	sEV features characterized
																					Abundance	sEV markers	Non-EV particles
1	10.1095/biolreprod.103.019216	12826572	Frenette G., Lessard C., Madore E., Fortier M.A., Sullivan R.	Aldose Reductase and Macrophage Migration Inhibitory Factor Are Associated with Epididymosomes and Spermatozoa in the Bovine Epididymis	Biology of Reproduction	2003	2000-2009	Ctr. de Rech. en Biol. de la Repro., Dept. d'Obstetrique-Gynecologie, Université Laval, Ste-Foy, Que. G1V 4G2, Canada; Unite d'Ontogenie-Reproduction, Centre de Recherche, Ctr. Hosp. de l'Universite Laval, 2705 Boulevard Laurier, Ste-Foy, Que. G1V 4G2, Canada	Canada		Cattle	Characterization	Proteins	Yes	Aldose reductase and macrophage migration inhibitory factor are associated with bovine epididymosomes	UC for epididymosome; Combination for prostasomes	SEC + UC	Seminal plasma; epididymal fluid	Yes	Origin	No	No	No
2	10.1095/biolreprod.111.097477	22441796	Caballero J., Frenette G., D'Amours O., Dufour M., Oko R., Sullivan R.	ATP-binding cassette transporter G2 activity in the bovine spermatozoa is modulated along the epididymal duct and at ejaculation1	Biology of Reproduction	2012	2010-2019	Centre de Recherche du Centre, Hospitalier de l'Université Laval (CHUQ-CHUL), Laval, QC, Canada; Centre de Recherche en Biologie de la Reproduction, Département d'Obstétrique et de Gynécologie, Université Laval, Laval, QC, Canada; Department of Anatomy and Cell Biology, Queen's University, Kingston, ON, Canada	Canada		Cattle	Characterization and sperm interaction	Proteins	No	The ATP-binding cassette membrane transporter G2 (ABCG2)	Combination	UC + SEC	Seminal plasma; epididymal fluid	Yes	Origin	Yes	No	No	Total protein concentration	Concentration
3	10.1016/j.anireprosci.2005.06.005	16084674	Piehl L.L., Cisale H., Torres N., Capani F., Sterin-Speziale N., Hager A.	Biochemical characterization and membrane fluidity of membranous vesicles isolated from boar seminal plasma	Animal Reproduction Science	2006	2000-2009	Cátedra de Física, Facultad de Farmacia y Bioquímica, Laboratorio Nacional de Investigacion y Servicios en Radicales Libres en Biologia y Medicina, Junín 956, Planta Baja, 1113 Buenos Aires, Argentina; Cátedra de Física Biológica, Facultad de Ciencias Veterinarias, Universidad de Buenos Aires, Chorroarín 280, 1427 Buenos Aires, Argentina; Cátedra de Biología Celular e Histología, Facultad de Medi…	Argentina		Pig	Characterization	Phenotype and lipids	No	Biochemical composition and membrane fluidity of seminal EVs	Combination	UC + SEC	Seminal plasma	No		Yes	No	No	Total protein concentration, TEM	Concentration, morphology
4	10.3109/19396368.2013.822612	23909385	Ronquist G.K., Ek B., Ronquist G., Morrell J., Carlsson L., Larsson A.	Biochemical characterization of stallion prostasomes and comparison to their human counterparts	Systems Biology in Reproductive Medicine	2013	2010-2019	Department of Medical Sciences, Clinical Chemistry, University Hospital, Uppsala, Sweden; Department of Analytical Chemistry, Science for Life Laboratory, Uppsala University, Uppsala, Sweden; Department of Clinical Sciences, Division of Reproduction, Swedish University of Agricultural Sciences, Uppsala, Sweden	Sweden		Horse	Characterization	Proteins and lipids	Yes	Stallion and human prostasomes have a high ratio of saturated fatty acids, but display differences in protein composition	Combination	UC + SEC	Seminal plasma	No		Yes	No	No	Total protein concentration, TEM	Concentration, morphology
5	10.18632/oncotarget.11315	27542209	Du J., Shen J., Wang Y., Pan C., Pang W., Diao H., Dong W.	Boar seminal plasma exosomes maintain sperm function by infiltrating into the sperm membrane	Oncotarget	2016	2010-2019	College of Animal Science and Technology, Northwest A and F University, Yangling, Shaanxi, China; NPFPC Key Laboratory of Contraceptives and Devices, Shanghai Institute of Planned Parenthood Research (SIPPR), Institutes of Reproduction and Development, Fudan University, Shanghai, China	China		Pig	Sperm interaction and sperm functionality		No	The addition of sEVs to semen diluent modulates the sperm functionality	UC		Seminal plasma	No		Yes	Yes	No	NTA, western blot, SEM	Concentration, markers, morphology
6	10.1016/j.theriogenology.2013.01.028	23489476	Piehl L.L., Fischman M.L., Hellman U., Cisale H., Miranda P.V.	Boar seminal plasma exosomes: Effect on sperm function and protein identification by sequencing	Theriogenology	2013	2010-2019	Cátedra de Física and Instituto de Bioquímica y Medicina Molecular, IBIMOL (UBA-CONICET), Facultad de Farmacia y Bioquímica, Universidad de Buenos Aires, Buenos Aires, Argentina; Laboratorio de Calidad Seminal y Criopreservación de Gametas, Cátedra de Física Biológica, INITRA, Facultad de Ciencias Veterinarias, Universidad de Buenos Aires, Buenos Aires, Argentina; Ludwig Institute for Cancer Rese…	Argentina	Sweden	Pig	Characterization and sperm functionality	Proteins	Yes	Proteomic characterization and effects on sperm functionality	Combination	UC + SEC	Seminal plasma	No		Yes	No	No	Total protein concentration
7	10.1002/jcp.24099	22552861	Caballero J., Frenette G., D'Amours O., Belleannée C., Lacroix-Pepin N., Robert C., Sullivan R.	Bovine sperm raft membrane associated Glioma Pathogenesis-Related 1-like protein 1 (GliPr1L1) is modified during the epididymal transit and is potentially involved in sperm binding to the zona pellucida	Journal of Cellular Physiology	2012	2010-2019	Faculté de Médecine, Département Obstétrique-Gynécologie, Centre de Recherche du CHUQ, Université Laval, Quebec, QC, Canada; Département des Sciences Animales, Université Laval, Quebec, QC, Canada	Canada		Cattle	Characterization and sperm interaction	Proteins	No	GliPr1L1 was associated with the maturing spermatozoa and epididymosomes	UC		Epididymal fluid	No		No	No	No
8	10.1095/biolreprod61.3.802	10456860	Minelli A., Allegrucci C., Mezzasoma I., Ronquist G., Lluis C., Franco R.	CD26 and adenosine deaminase interaction: Its role in the fusion between horse membrane vesicles and spermatozoa	Biology of Reproduction	1999	1990-1999	Dipto. di Biol. Cell. e Molecolare, Sezione Enzimologia, Università di Perugia, Via del Giochetto, 06123 Perugia, Italy; Dipto. di Biol. Cell. e Molecolare, Università di Perugia, 06123 Perugia, Italy; Centrum for Laboratorie Medicine, Akademiska Sjukhuset, Uppsala, Sweden; Dept. de Bioquim. i Biol. Molecular, Universitat de Barcelona, Barcelona, Spain	Italy	Sweden, Spain	Horse	Sperm interaction		No	Role of CD26 and adenosine in the interaction sEVs and sperm	Combination	UC + SEC	Seminal plasma	No		Yes	No	No	Total protein concentration	Concentration
9	10.1371/journal.pone.0065364	23785420	Caballero J.N., Frenette G., Belleannée C., Sullivan R.	CD9-Positive Microvesicles Mediate the Transfer of Molecules to Bovine Spermatozoa during Epididymal Maturation	PLoS ONE	2013	2010-2019	Centre de Recherche du Centre Hospitalier Universitaire de Québec (CRCHU de Québec), Université Laval, Québec, PQ, Canada; Centre de Recherche en Biologie de la Reproduction, Département d'Obstétrique, Gynécologie et Reproduction, Université Laval, Québec, PQ, Canada	Canada		Cattle	Sperm maturation		No	Epididymal sperm maturation	UC		Epididymal fluid	Yes	Origin	Yes	No	No	Total protein concentration, TEM, DLS	Concentration, morphology, size
10	10.1016/j.theriogenology.2020.11.015	33278692	Alves M.B.R., Arruda R.P.D., Batissaco L., Garcia-Oliveros L.N., Gonzaga V.H.G., Nogueira V.J.M., Almeida F.D.S., Pinto S.C.C., Andrade G.M., Perecin F., da Silveira J.C., Celeghini E.C.C.	Changes in miRNA levels of sperm and small extracellular vesicles of seminal plasma are associated with transient scrotal heat stress in bulls	Theriogenology	2021	2020-	Department of Animal Reproduction, School of Veterinary Medicine and Animal Science, University of São Paulo, Pirassununga, São Paulo, Brazil; Department of Veterinary Medicine, School of Animal Science and Food Engineering, University of São Paulo, Pirassununga, São Paulo, Brazil	Brazil		Cattle	Disease		Yes	Effect of scrotal heat stress on miRNA profile of sEVs	UC		Seminal plasma	No		Yes	Yes	No	NTA, western blot, TEM	Concentration, size, markers, morphology
11	10.1016/j.theriogenology.2023.06.020	37364341	Sakr O. G., Gad A., Cañón-Beltrán K., Cajas Y. N., Prochazka R., Rizos D., Rebollar P. G.	Characterization and identification of extracellular vesicles-coupled miRNA profiles in seminal plasma of fertile and subfertile rabbit bucks	Theriogenology	2023	2020-	Dept. Animal Production, Faculty of Agriculture, Cairo University, 12613, Giza, Egypt; Dept. Agrarian Production, Technical University of Madrid, 28040, Madrid, Spain; Institute of Animal Physiology and Genetics, Czech Academy of Sciences, 27721, Liběchov, Czech Republic; Dept. Animal Reproduction, National Institute for Agriculture and Food, Research and Technology (INIA-CSIC), 28040, Madrid, Sp…	Egypt	Czech Republic, Spain, Ecuador	Rabbit	Fertility/infertility		Yes	sEVs from fertile and subfertile rabbits contains different miRNA cargo	Combination	SEC + UF	Seminal plasma	No		Yes	Yes	Yes	NTA, western blot, TEM	Concentration, size, markers, morphology
12	10.1111/rda.14033	34717018	Luo X, Guo Y, Huang Y, Cheng M, Wu X, Gong Y.	Characterization and proteomics of chicken seminal plasma extracellular vesicles	Reproduction in Domestic Animals	2022	2020-	Key Laboratory of Agricultural Animal Genetics, Breeding and Reproduction, Ministry of Education, Wuhan, China; College of Animal Science and Technology and College of Veterinary Medicine, Huazhong Agricultural University, Wuhan, China.	China		Chicken	Characterization	Proteins	Yes	Morphological and proteomic characterization of chicken sEVs	Combination	UC + PRE	Seminal plasma	No		Yes	Yes	Yes	Total protein concentration, TEM, SEM, NTA, western blot	Concentration, size, markers, morphology
13	10.3390/ijms24043194	36834606	Dlamini N. H., Nguyen T., Gad A., Tesfaye D., Liao S. F., Willard S. T., Ryan P. L., & Feugang J. M	Characterization of Extracellular Vesicle-Coupled miRNA Profiles in Seminal Plasma of Boars with Divergent Semen Quality Status	International Journal of Molecular Sciences	2023	2020-	Department of Animal and Dairy Sciences, Mississippi State University, Mississippi State, MS 39762, USA; Department of Biological Sciences, Mississippi State University, Mississippi State, MS 39762, USA; Animal Reproduction and Biotechnology Laboratory (ARBL), Department of Biomedical Sciences, College of Veterinary Medicine and Biomedical Sciences, Colorado State University, Fort Collins, CO 805…	USA		Pig	Sperm functionality		Yes	Association between sEVs miRNA profile and sperm motility	UC		Seminal plasma	No		No	Yes	No	TEM, DLS, western blot	Morphology, size, markers
14	10.1095/biolreprod.109.082438	20554923	Frenette G., Girouard J., D'Amours O., Allard N., Tessier L., Sullivan R.	Characterization of two distinct populations of epididymosomes collected in the intraluminal compartment of the bovine cauda epididymis	Biology of Reproduction	2010	2010-2019	Centre de Recherche en Biologie de la Reproduction and Département d’Obstétrique-Gynécologie, Faculté de Médecine, Université Laval, Quebec City, Quebec, Canada	Canada		Cattle	Characterization and sperm interaction	Proteins and lipids	Yes	Proteomic and lipidomic characterization of two populations of epididymosomes	UC with density gradient		Epididymal fluid	Yes	Density	No	No	No	TEM	Morphology
15	10.1111/rda.13617	31894881	Alvarez-Rodriguez M., Ntzouni M., Wright D., Khan K.I., López-Béjar M., Martinez C.A., Rodriguez-Martinez H.	Chicken seminal fluid lacks CD9- and CD44-bearing extracellular vesicles	Reproduction in Domestic Animals	2020	2020-	Department of Biomedical and Clinical Services (BKV), BHK/O&G Linköping University, Linköping, Sweden; Microscopy Unit, Faculty of Medicine and Health Sciences (MEDFAK), Core Facility (COREF) Linköping University, Linköping, Sweden; Department of Physics, Chemistry and Biology, Faculty of Science and Engineering, Linköping University, Linköping, Sweden; Department of Genetics and Animal Breeding,…	Sweden	Bangladesh, Spain	Chicken	Characterization	Proteins	No	CD9 and CD44 in sEVs of chicken	PRE		Seminal plasma	No		No	Yes	No	TEM, DLS, western blot	Morphology, size, markers
16	10.1038/s42003-022-04263-2	36476986	Ding N., Zhang Y., Huang M., Liu J., Wang C., Zhang C., Cao J., Zhang Q., Jiang L.	Circ-CREBBP inhibits sperm apoptosis via the PI3K-Akt signaling pathway by sponging miR-10384 and miR-143-3p	Communications biology	2022	2020-	National Engineering Laboratory for Animal Breeding, Key Laboratory of Animal Genetics, Breeding & Reproduction, Ministry of Agriculture, College of Animal Science & Technology, China Agricultural University, 100193, Beijing, P. R. China; Key Laboratory of Pig Molecular Quantitative Genetics of Anhui Academy of Agricultural Sciences, Anhui Provincial Key Laboratory of Livestock and Poultry Produc…	China		Pig	Sperm functionality		Yes	Differences in sEV-associated circRNAs profile between boars with high or low sperm motility	UF		Seminal plasma	No		Yes	Yes	Yes	TEM, NTA, western blot	Morphology, size, concentration, morphology
17	10.1111/j.1365-2605.2011.01203.x	21875428	Girouard J., Frenette G., Sullivan R.	Comparative proteome and lipid profiles of bovine epididymosomes collected in the intraluminal compartment of the caput and cauda epididymidis	International Journal of Andrology	2011	2010-2019	Departement d’Obstétrique Gynécologie, Faculté de Médecine, Centre de Recherche en Biologie de la Reproduction, Université Laval, Quebec, Canada	Canada		Cattle	Characterization	Proteins and lipids	Yes	Protein and lipid profile of bovine epididymosomes	Combination	UC + SEC	Epididymal fluid	Yes	Origin	Yes	No	No	Total protein concentration ,TEM	Concentration, morphology
18	0.1186/s12864-022-09106-2	36624393	Yu K., Xiao K., Sun Q.Q., Liu R.F., Huang L.F., Zhang P.F., Xu H.Y., Lu H.Q., Fu Q.	Comparative proteomic analysis of seminal plasma exosomes in buffalo with high and low sperm motility	BMC Genomics	2023	2020-	State Key Laboratory for Conservation and Utilization of Subtropical Agro-Bioresources, Guangxi University, Nanning, 530004, China; College of Animal Science and Technology, Guangxi University, Nanning, 530004, China	China		Cattle (buffalo)	Sperm functionality		Yes	sEVs from buffalo bulls with high and low sperm motility show different protein cargo	UC with density gradient		Seminal plasma	No		Yes	Yes	No	NTA, TEM, western blot	Concentration, size, morphology, markers
19	10.1095/biolreprod.106.054692	16943362	Frenette G., Girouard J., Sullivan R.	Comparison between epididymosomes collected in the intraluminal compartment of the bovine caput and cauda epididymidis	Biology of Reproduction	2006	2000-2009	Centre de Recherche en biologie de la Reproduction and Département d'Obstétrique-Gynécologie, Faculté de Médecine, Université Laval, Ste-Foy, Quebec, Canada G1V 4G2	Canada		Cattle	Characterization and sperm interaction	Proteins	Yes	Protein composition of epididymosomes from caput and cauda epididymidis and interaction with spermatozoa	Combination	UC + SEC	Epididymal fluid	Yes	Origin	No	No	No
20	10.1095/biolreprod.104.029801	15163617	Ecroyd H., Sarradin P., Dacheux J.-L., Gatti J.-L.	Compartmentalization of prion isoforms within the reproductive tract of the ram	Biology of Reproduction	2004	2000-2009	Gametes Males et Fertilite, UMR 6175 INRA-CNRS, Universite de Tours-Haras Nationaux, 37380 Nouzilly, France; Genet./Physiopathol. Encephal. S. T., Stn. de Pathol. Infect. et Immunol., Inst. Natl. de la Rech. Agronomique, 37380 Nouzilly, France	France		Sheep	Disease		No	Epididymosomes and sEVs contain cellular prion protein	UC		Seminal plasma; epididymal fluid	Yes	Origin	No	No	No
21	10.1095/biolreprod.108.073551	19164173	Girouard J., Frenette G., Sullivan R.	Compartmentalization of proteins in epididymosomes coordinates the association of epididymal proteins with the different functional structures of bovine spermatozoa	Biology of Reproduction	2009	2000-2009	Centre de Recherche en Biologie de la Reproduction, Département d'Obstétrique-Gynécologie, Université Laval, Québec City, QC, Canada; Unité d'Ontogénie-Reproduction, Centre de Recherche du Centre Hospitalier, Université Laval, 2705 Boulevard Laurier, T1-49, Québec City, QC G1V 4G2, Canada	Canada		Cattle	Sperm interaction		No	Association of epididymosome proteins with spermatozoa	UC		Epididymal fluid	No		Yes	No	No	Total protein concentration	Concentration
22	10.1038/s41598-024-67229-w	39003421	Parra A., Barranco I., Martínez-Díaz P., González E., Albóniga OE., Cabrera D., Falcón-Pérez J.M., Roca J.	Cryogenic electron microscopy reveals morphologically distinct subtypes of extracellular vesicles among porcine ejaculate fractions	Scientific Reports	2024	2020-	Department of Medicine and Animal Surgery, Veterinary Science, University of Murcia, Murcia, Spain; Exosomes Laboratory, Center for Cooperative Research in Biosciences (CIC bioGUNE), Basque Research and Technology Alliance (BRTA), Vizcaya, Derio, Spain; Centro de Investigación Biomédica en Red de Enfermedades Hepáticas y Digestivas, Madrid, Spain; Metabolomics Platform, Center for Cooperative Res…	Spain		Pig	Characterization	Phenotype	No	sEVs are morphologically heterogeneous, rounded and poorly electrodense and some have a coronal layer	Combination	SEC + UF	Seminal plasma	Yes	Ejaculate fractions and size	Yes	Yes	Yes	Total protein concentration, DLS, flow cytometry, cryo-EM	Concentration, size, morphology, markers
23	10.1371/journal.pone.0126848	25996942	Hughes J., Berger T.	Development of apical blebbing in the boar epididymis	PLoS ONE	2015	2010-2019	Department of Animal Science, University of California Davis, Davis, CA, United States	USA		Pig	EV biogenesis		No	Histological appearance of apical blebbing in the porcine epididymis	No		Epididymal fluid	No		No	No	No
24	10.1371/journal.pone.0120869	25815750	Akintayo A., Légaré C., Sullivan R.	Dicarbonyl L-xylulose reductase (DCXR), a "moonlighting protein" in the bovine epididymis	PLoS ONE	2015	2010-2019	Centre de Recherche du Centre Hospitalier Universitaire (CHU) de Québec, Département d'Obstétrique, Gynécologie et Reproduction, Université Laval, Faculté de Medicine, Québec, Canada	Canada		Cattle	Characterization	Proteins	No	Presence of Dicarbonyl L-xylulose reductase in epididymosomes	UC		Epididymal fluid	Yes	Origin	No	No	No
25	10.3389/fcell.2024.1400323	39135778	Badrhan S., Karanwal S., Pal A., Chera J.S., Chauhan V., Patel A., Bhakat M., Datta T.K., Kumar R.	Differential protein repertoires related to sperm function identified in extracellular vesicles (EVs) in seminal plasma of distinct fertility buffalo (Bubalus bubalis) bulls	Frontiers in Cell and Developmental Biology	2024	2020-	Animal Genomics Laboratory, Animal Biotechnology Division, National Dairy Research Institute, Karnal, India; ICAR- Central Institute of Research on Goat, Uttar Pradesh, Mathura, India; Central Institute for Research on Buffaloes, Haryana, Hisar, India	India		Cattle (buffalo)	Fertility/infertility		Yes	sEVs contain proteins that are strongly associated with sperm fertilizing capacity	SEC		Seminal plasma	No		Yes	Yes	No	NTA, DLS, TEM, western blot	Concentration, size, morphology, markers
26	10.1128/JVI.00015-18	29444949	Carossino M., Dini P., Kalbfleisch T.S., Loynachan A.T., Canisso I.F., Shuck K.M., Timoney P.J., Cook R.F., Balasuriya U.B.R.	Downregulation of microRNA eca-mir-128 in seminal exosomes and enhanced expression of CXCL16 in the stallion reproductive tract are associated with long-term persistence of equine arteritis virus	Journal of Virology	2018	2010-2019	Maxwell H. Gluck Equine Research Center, Department of Veterinary Science, University of Kentucky, Lexington, KY, United States; Department of Veterinary Imaging, Faculty of Veterinary Medicine, Ghent University, Merelbeke, Belgium; Department of Biochemistry and Molecular Genetics, School of Medicine, University of Louisville, Louisville, KY, United States; University of Kentucky Veterinary Diag…	USA	Belgium	Horse	Disease		Yes	Assotiation between equine arteritis virus persistence and sEv-associated eca-mir-128	PRE		Seminal plasma	No		Yes	Yes	Yes	TEM, western blot, total protein concentration	Morphology, markers, concentration
27	10.1074/jbc.ra120.013003	32487749	Chen X., Zheng Y., Lei A., Zhang H., Niu H., Li X., Zhang P., Liao M., Lv Y., Zhu Z., Pan C., Dong W., Chen H., Wu D., Liu W., Hamer G., Zeng S., Zeng W.	Early cleavage of preimplantation embryos is regulated by tRNAGln-TTG-derived small RNAs present in mature spermatozoa	Journal of Biological Chemistry	2020	2020-	Key Laboratory for Animal Genetics, Breeding and Reproduction of Shaanxi Province, College of Animal Science and Technology; College of Veterinary Medicine, Shaanxi Stem Cell Engineering and Technology Center; Colleges of Life Science; Chemistry and Pharmacy, Northwest A&F University, Yangling, Shaanxi, China; Laboratory of Animal Embryonic Biotechnology, National Engineering Laboratory for Anima…	China	USA, The Netherlands	Pig	Sperm interaction and fertility/infertility		Yes	sEV-sperm interaction and influence on embryo development	UC		Seminal plasma; epididymal fluid	Yes	Origin	Yes	Yes	No	TEM, NTA, western blot	Morphology, size, markers
28	10.3389/fvets.2024.1437410	39139604	Capra E., Frigerio R., Lazzari B., Turri F., Gaspari G., Pascucci L., Stella A., Lange Consiglio A., Pizzi F., Cretich M.	Effect of cryopreservation and semen extender on extracellular vesicles isolated from bull semen	Frontiers in Veterinary Science	2024	2020-	Institute of Agricultural Biology and Biotechnology (IBBA), National Research Council (CNR), Lodi, Italy; Institute of Chemical Sciences and Technologies “Giulio Natta” (SCITEC), National Research Council (CNR), Milan, Italy; Department of Veterinary Medicine and Animal Science (DIVAS), University of Milan, Lodi, Italy; Department of Veterinary Medicine, University of Perugia, Perugia, Italy	Italy		Cattle	Characterization	miRNAs	Yes	The presence of the extender does not prevent the characterization of sEVs in cryopreserved semen	UC and SEC		Seminal plasma	No		Yes	Yes	No	NTA, western blot, SiMoA, TEM	Concentration, size, markers, morphology
29	10.1113/JP284247	37801986	Zhou C., Zhang H., Wu Y., Ahmed N.	Effect of Nano-selenium on exosomes secretion associated with sperm maturation within the epididymis	Micron	2023	2020-	Jiangsu Vocational College of Agriculture and Forestry, No. 19 Wenchang East Road, Jurong, 212400, China; Nanjing Agricultural University, No. 1 Weigang, Nanjing, 210095, China; Faculty of Veterinary & Animal Sciences, LUAWMS, Uthal, 90150, Pakistan	China	Pakistan	Chicken	EV biogenesis		No	Se-NPs play a dynamic role in epididymosome secretion	EVs were not isolated		Epididymis	No		No	No	No	Immunohistochemistry, immunofluorescence, western blot	Markers
30	10.18805/ijar.B-3665		Kumar A., Pandita S., Laxmi N.A., Bhakat M., Mohanty T.K.	Effects of prostasomes on functional parameters of fresh and cryopreserved-thawed spermatozoa of crossbred Karan Fries (KF) bulls	Indian Journal of Animal Research	2019	2010-2019	Department of Animal Physiology, National Dairy Research Institute, Haryana, Karnal, 132 001, India; Faculty of Veterinary Animal Science, IAS, Banaras Hindu University, Uttar Pradesh, Varanasi, 221005, India; National Dairy Research Institute, Haryana, Karnal, 132 001, India; Poultry Research Station, Telangana, Hyderabad, 500 030, India	India		Cattle	Sperm functionality		No	Effects of sEVs on fresh and cryopreserved-thawed sperm	Combination	UC + SEC	Seminal plasma	No		No	No	No
31	10.1095/biolreprod.113.110486	23803555	Belleannée C., Calvo E., Caballero J., Sullivan R.	Epididymosomes convey different repertoires of micrornas throughout the bovine epididymis	Biology of Reproduction	2013	2010-2019	CHU de Québec Research Center, Department of Obstetrics and Gynecology, Laval University School of Medicine, QC, Canada; Laboratory of Endocrinology and Genomics, CHU de Québec Research Center, Department of Molecular Medicine, Laval University, QC, Canada	Canada		Cattle	Characterization	miRNAs	Yes	miRNAs profiles of epididymosomes from two bovine epididymal regions	UC		Epididymal fluid	Yes	Origin	Yes	No	No	Total protein concentration, SEM	Concentration, morphology
32	10.1095/biolreprod.112.100990 1-11	22875906	D'Amours O., Frenette G., Bordeleau L.-J., Allard N., Leclerc P., Blondin P., Sullivan R.	Epididymosomes transfer epididymal sperm binding protein 1 (ELSPBP1) to dead spermatozoa during epididymal transit in bovine	Biology of Reproduction	2012	2010-2019	Centre de Recherche du Centre Hospitalier, Université Laval, Ste Foy, QC, Canada; Centre de Recherche en Biologie de la Reproduction and Departement d'Obstetrique et de Gynecologie, Université Laval, Ste Foy, QC, Canada; L'Alliance Boviteq Inc, Saint-Hyacinthe, QC, Canada	Canada		Cattle	Sperm interaction and sperm maturation		No	Transfer of ELSPBP1 to dead spermatozoa through epididymosomes	UC		Epididymal fluid	Yes	Origin	No	No	No
33	10.2164/jandrol.108.006668	19234312	Frenette G., Leclerc P., D'Amours O., Sullivan R.	Estrogen sulfotransferase is highly expressed along the bovine epididymis and is secreted into the intraluminal environment	Journal of Andrology	2009	2000-2009	Centre de Recherche en Biologie de la Reproduction, Département d'Obstétrique-Gynécologie, Université Laval, Quebec City, QC, Canada; Unité d'Ontogénie-Reproduction, Centre de Recherche, Laval (CHUQ), 2705 Boulevard Laurier, T1-49, Quebec City, QC G1V 4G2, Canada	Canada		Cattle	Characterization	Proteins	No	Estrogen sulfotransferase in epididymosomes	Combination	UC + SEC	Epididymal fluid	Yes	Origin	No	No	No
34	10.1371/journal.pone.0303479	38959270	Kowalczyk A., Kordan W.	Evaluation of the effectiveness of the use of exosomes in the regulation of the mitochondrial membrane potential of frozen/thawed spermatozoa	PLoS ONE	2024	2020-	Department of Environment Hygiene and Animal Welfare, Wrocław University of Environmental and Life Sciences, Wrocław, Poland; Department of Animal Biochemistry and Biotechnology, University of Warmia and Mazury, Olsztyn, Poland	Poland		Cattle	Sperm functionality		No	The addition of sEVs to the externder for sperm freezing improves cryostability	UC		Seminal plasma	No		Yes	No	No	NTA	Concentration, size
35	10.1002/jcp.25200	26395865	D'Amours O., Frenette G., Caron P., Belleannée C., Guillemette C., Sullivan R.	Evidences of Biological Functions of Biliverdin Reductase A in the Bovine Epididymis	Journal of Cellular Physiology	2016	2010-2019	Departement d'obstetrique, gynécologie et reproduction, Faculté de Médecine, Centre de Recherche du Centre Hospitalier Universitaire de Québec, Université LavalQC, Canada; Laboratoire de pharmacogénomique, Faculté de Pharmacie, Centre de Recherche du Centre Hospitalier Universitaire de Québec, Université LavalQC, Canada	Canada		Cattle	Characterization	Proteins	Yes	Biliverdin Reductase A in epididymosomes	UC		Epididymal fluid	No		No	No	No
36	10.1016/j.theriogenology.2019.08.023	31473497	Alvarez-Rodriguez M., Ljunggren S.A., Karlsson H., Rodriguez-Martinez H.	Exosomes in specific fractions of the boar ejaculate contain CD44: A marker for epididymosomes?	Theriogenology	2019	2010-2019	Department of Clinical & Experimental Medicine (IKE), BHK/O&G Linköping University, Linköping, SE-58185, Sweden; Occupational & Environmental Medicine Centre, Linköping University, Linköping, SE-58185, Sweden; Department of Clinical & Experimental Medicine (IKE), BHK/O&G Linköping University, SE-58185, Linköping, Sweden	Sweden		Pig	Characterization	Proteins	No	Tetraspanins and CD44 in pig seminal Evs from the differentes fractions of the ejaculate	UC with density gradient		Seminal plasma	Yes	Ejaculate fractions and density	No	Yes	No	TEM, flow cytometry	Morphology, markers
37	10.3389/fvets.2020.585276	33263017	Xu Z., Xie Y., Zhou C., Hu Q., Gu T., Yang J., Zheng E., Huang S., Xu Z., Cai G., Liu D., Wu Z., Hong L.	Expression Pattern of Seminal Plasma Extracellular Vesicle Small RNAs in Boar Semen	Frontiers in Veterinary Science	2020	2020-	National Engineering Research Center for Breeding Swine Industry, Guangdong Provincial Key Laboratory of Agro-Animal Genomics and Molecular Breeding, College of Animal Science, South China Agricultural University, Guangzhou, China; Lingnan Guangdong Laboratory of Modern Agriculture, Guangzhou, China	China		Pig	Characterization	RNA	Yes	Small RNAs characterization	UC		Seminal plasma	No		Yes	Yes	No	NTA, western blot, TEM	Size, concentration, markers, morphology
38	10.1016/j.theriogenology.2019.08.003	31401476	Guo H., Chang Z., Zhang Z., Zhao Y., Jiang X., Yu H., Zhang Y., Zhao R., He B.	Extracellular ATPs produced in seminal plasma exosomes regulate boar sperm motility and mitochondrial metabolism	Theriogenology	2019	2010-2019	Key Laboratory of Animal Physiology & Biochemistry, Ministry of Agriculture, College of Veterinary Medicine, Nanjing Agricultural University, Nanjing, 210095, China; Shanghai Engineering Research Center of Breeding Pigs, Shanghai Academy of Agricultural Sciences, Shanghai, 201106, China; MOE Joint International Research Laboratory of Animal Health & Food Safety, College of Veterinary Medicine, Na…	China		Pig	Sperm functionality		No	Effect of extracellular ATP produced by boar seminal plasma exosomes on sperm motility	Combination	UC + SEC	Seminal plasma	No		Yes	Yes	No	NTA, western blot	Concentration, size, markers
39	10.1016/j.psj.2023.103099	37812871	Han X., Li Y., Zong Y., Li D., Yuan J., Yang H., Ma H., Ni A., Wang Y., Zhao J., Chen J., Ma T., Sun Y.	Extracellular vesicle-coupled miRNA profiles of chicken seminal plasma and their potential interaction with recipient cells	Journal of poultry science	2023	2020-	State Key Laboratory of Animal Biotech Breeding, Key Laboratory of Animal (Poultry) Genetics Breeding and Reproduction of Ministry of Agriculture and Rural Affairs, Institute of Animal Sciences, Chinese Academy of Agricultural Sciences, Beijing, 100193, China; College of Life Sciences and Food Engineering, Hebei University of Engineering, Handan, 056038, Hebei, China; Beijing Huadu Yukou Poultry …	China		Chicken	Characterization	miRNAs	Yes	miRNA profiles of chicken seminal EVs	UC		Seminal plasma	No		Yes	Yes	No	TEM, NTA, western blot	Morphology, size, concentration, markers
40	10.1016/j.theriogenology.2022.09.014	36156422	Xie Y., Xu Z., Wu C., Zhou C., Zhang X., Gu T., Yang J., Yang H., Xu Z., Cai G., Li Z., Liu D., Wu Z., Hong L.	Extracellular vesicle-encapsulated miR-21-5p in seminal plasma prevents sperm capacitation via Vinculin inhibition	Theriogenology	2022	2020-	National Engineering Research Center for Breeding Swine Industry, College of Animal Science, South China Agricultural University, Guangzhou, China; Guangdong Provincial Key Laboratory of Agro-Animal Genomics and Molecular Breeding, College of Animal Science, South China Agricultural University, Guangzhou, 510642, China; Lingnan Guangdong Laboratory of Modern Agriculture, Guangzhou, China; Wens Fo…	China		Pig	Sperm interaction and sperm functionality		No	Sperm incorporates miR-21-5p from sEVs, which inhibits sperm capacitation and acrosome reaction	UC		Seminal plasma	No		Yes	Yes	No	TEM, NTA, western blot	Morphology, size, concentration, markers
41	10.1016/j.livsci.2023.105298		Chen X., Jin Y., Lv Y., Han Y., Qu X., Zhang Y., Li C., Jin, Y.	Extracellular vesicles in porcine seminal plasma maintain sperm function by reducing Lyso-PC	Livestock science	2023	2020-	Department of Animal Science, College of Agriculture, Yanbian University, Yanji, 133000, China	China		Pig	Sperm functionality		Yes	sEVs inhibit lyso-PC metabolism and reduce the production of mitochondrial ROS	UC		Seminal plasma	No		Yes	Yes	Yes	Total protein concentration, TEM, NTA, western blot	Concentration, size, morphology, markers
42	10.1038/s41598-019-48095-3	31399634	Barranco I., Padilla L., Parrilla I., Álvarez-Barrientos A., Pérez-Patiño C., Peña F.J., Martínez E.A., Rodriguez-Martínez H., Roca J.	Extracellular vesicles isolated from porcine seminal plasma exhibit different tetraspanin expression profiles	Scientific Reports	2019	2010-2019	Department of Medicine and Animal Surgery, Faculty of Veterinary Science, University of Murcia, Murcia, 30100, Spain; Applied Bioscience Facility, University of Extremadura, Badajoz, 06006, Spain; Laboratory of Equine Reproduction and Equine Spermatology, University of Extremadura, Caceres, 10003, Spain; Department of Clinical and Experimental Medicine (IKE), University of Linköping, Linköping, S…	Spain	Sweden	Pig	Characterization	Proteins	No	Flow cytometry characterization of sEV tetraspanin profile	UC		Seminal plasma	Yes	Size	No	Yes	No	TEM, SEM, DLS, high-resolution flow cytometry	Morphology, size, markers
43	10.3389/fvets.2023.1102049	36846267	Padilla L., Barranco I., Martínez-Hernández J., Parra A., Parrilla I., Pastor L. M., Rodriguez-Martinez H., Lucas X., Roca J.	Extracellular vesicles would be involved in the release and delivery of seminal TGF-β isoforms in pigs	Frontiers in veterinary science	2023	2020-	Biotechnology of Animal and Human Reproduction (TechnoSperm), Department of Biology, Faculty of Sciences, Institute of Food and Agricultural Technology, University of Girona, Girona, Spain; Department of Medicine and Animal Surgery, Faculty of Veterinary Science, University of Murcia, Murcia, Spain; Department of Veterinary Medical Sciences, University of Bologna, Bologna, Italy; IMIB-Arrixaca, R…	Spain	Italy and Sweden	Pig	Characterization	TGF-β	No	Presence of TGF-β in sEVs	Combination	SEC + UF	Seminal plasma	No		Yes	Yes	Yes	NTA, DLS, cryo-EM, high-resolution flow cytometry	Concentration, size, morphology, markers
44	10.1530/REP-20-0462	33635824	Cordeiro L., Lin H.-L.H., Carvalho A.V., Grasseau I., Uzbekov R., Blesbois E.	First insights on seminal extracellular vesicles in chickens of contrasted fertility	Reproduction	2021	2020-	INRAE, CNRS, Université de Tours, IFCE, UMR PRC, Nouzilly, Centre-Val de Loire, France; Physiology Division, Livestock Research Institute, COA Tainan, Taiwan; Laboratoire Biologie Cellulaire et Microscopie Electronique, Fac. Médecine, Université de Tours, Tours, Centre-Val de Loire, France	France	Taiwan	Chicken	Fertility/infertility		No	Differences in size, protein markers and incorporation capacity between sEVs from males having different fertility status	UC		Seminal plasma	No		No	Yes	No	TEM, western blot	Morphology, markers
45	10.1080/09168451.2019.1661767	31483222	Zhang J., Luo H., Xiong Z., Wan K., Liao Q., He H.	High-throughput sequencing reveals biofluid exosomal miRNAs associated with immunity in pigs	Bioscience, Biotechnology and Biochemistry	2020	2020-	College of Animal Science, Southwest University, Chongqing, China; College of Animal Science and Technology, Chongqing Three Gorges Vocational College, Chongqing, China	China		Pig	Characterization	miRNAs	Yes	miRNA content characterization	UC		Seminal plasma	No		Yes	Yes	No	NTA, AFM, western blot	Concentration, size, morphology, markers
46	10.1016/j.psj.2024.103928	39003794	Luo X., Huang L., Guo Y., Yang Y., Gong P., Ye S., Wang L., Feng Y.	Identification of potential candidate miRNAs related to semen quality in seminal plasma extracellular vesicles and sperms of male duck (Anas Platyrhynchos)	Poultry Science	2024	2020-	Key Laboratory of Agricultural Animal Genetics, Breeding and Reproduction of Ministry of Education, College of Animal Science and Technology and College of Veterinary Medicine, Huazhong Agricultural University, Wuhan, 430070, China; Wuhan Institute of Animal Husbandry and Veterinary Science, Wuhan Academy of Agricultural Science & Technology, Hubei, Wuhan, 430208, China	China		Duck	Sperm functionality		Yes	sEVs from ducks with different semen quality contain different miRNA cargo	Combination	UC + PRE	Seminal plasma	No		Yes	Yes	No	NTA, TEM, western blot	Concentration, size, morphology, markers
47	10.1095/biolreprod.104.036426	15635128	Gatti J.-L., Métayer S., Belghazi M., Dacheux F., Dacheux J.-L.	Identification, proteomic profiling, and origin of ram epididymal fluid exosome-like vesicles	Biology of Reproduction	2005	2000-2009	Equipe Gamètes Males et Fertilité and Service de Spectrométrie de Masse pour la Protéomique, URM 6175 INRACNRS-Université de TOURS-Haras Nationaux, Physiologie de la Reproduction et des Comportements, Institut National de la Recherche Agronomique de Nouzilly, Monnaie 37380, France	France		Sheep	Characterization	Proteins	Yes	Proteomic characterization of sEVs	UC		Epididymal fluid	No		No	No	No	TEM	Morphology
48	10.1186/s12964-024-01485-1	38263049	Barranco, I., Alvarez-Barrientos, A., Parra, A., Martínez-Díaz, P., Lucas, X., Roca, J.	Immunophenotype profile by flow cytometry reveals different subtypes of extracellular vesicles in porcine seminal plasma	Cell Communication and Signaling	2024	2020-	Department of Medicine and Animal Surgery, Faculty of Veterinary Science, University of Murcia, Murcia, Spain; Servicio de Técnicas Aplicadas a las Biociencias, Universidad de Extremadura, Badajoz, Spain	Spain		Pig	Characterization	Phenotype	No	Immunophenotyping of sEVs and identification of sEV subpopulations by flow cytometry	Combination	SEC + UF	Seminal plasma	Yes	Ejaculate fractions and size	Yes	Yes	Yes	TEM, DLS, total protein concentration, western blot, high-resolution flow cytometry	Concentration, size, morphology, markers
49	10.1016/j.bbrc.2017.11.100	29155178	Bai R., Latifi Z., Kusama K., Nakamura K., Shimada M., Imakawa K.	Induction of immune-related gene expression by seminal exosomes in the porcine endometrium	Biochemical and Biophysical Research Communications	2018	2010-2019	Animal Resource Science Center, Graduate School of Agricultural and Life Science, The University of Tokyo, Kasama, Ibaraki 319-2606, Japan; Department of Applied Animal Science, Graduate School of Biosphere Science, Hiroshima University, Higashi-Hiroshima 739-8528, Japan	Japan		Pig	Female reproductive tract functionality		No	Effects of sEVs on endometrial cells (in vitro)	PRE		Seminal plasma	No		Yes	Yes	No	TEM, NTA, western blot	Morphology, size, concentration, markers
50	10.3390/proteomes7020017	31027284	Skalnikova H.K., Bohuslavova B., Turnovcova K., Juhasova J., Juhas S., Rodinova M., Vodicka P.	Isolation and characterization of small extracellular vesicles from porcine blood plasma, cerebrospinal fluid, and seminal plasma	Proteomes	2019	2010-2019	Institute of Animal Physiology and Genetics of the Czech Academy of Sciences, Rumburska 89, Libechov, 27721, Czech Republic; Institute of Experimental Medicine of the Czech Academy of Sciences, Videnska 1083, Prague, 14220, Czech Republic; Department of Pediatrics and Adolescent Medicine, First Faculty of Medicine, Charles University and General University Hospital in Prague, Ke Karlovu 2, Prague…	Czech Republic		Pig	Characterization	Phenotype	No	Isolation using UC in three body fluids	UC		Seminal plasma	No		Yes	Yes	Yes	TEM, total protein concentration, western blot, flow cytometry	Morphology, concentration, markers
51	10.1016/j.ijbiomac.2024.134022	39038569	Han X., Li Y., Zong Y., Zhao Y., Jiang L., Ni A., Yang H., Yuan J., Ma H., Ma L., Chen J., Ma T., Sun Y.	Key miRNAs of chicken seminal plasma extracellular vesicles related with sperm motility regulation	International Journal of Biological Macromolecules	2024	2020-	State Key Laboratory of Animal Biotech Breeding, Key Laboratory of Animal (Poultry) Genetics Breeding and Reproduction of Ministry of Agriculture and Rural Affairs, Institute of Animal Science, Chinese Academy of Agricultural Sciences, Beijing, 100193, China; College of Life Sciences and Food Engineering, Hebei University of Engineering, Hebei, Handan, 056038, China; College of medicine, Hebei Un…	China		Chicken	Sperm functionality		Yes	sEVs carry miRNAs related with sperm functionality	UC		Seminal plasma	No		Yes	Yes	No	NTA, TEM, western blot	Concentration, size, markers
52	10.1016/S1096-4959(00)00351-1	11290447	Arienti G., Polci A., De Cosmo A., Saccardi C., Carlini E., Palmerini C.A.	Lipid fatty acid and protein pattern of equine prostasome-like vesicles	Comparative Biochemistry and Physiology - B Biochemistry and Molecular Biology	2001	2000-2009	Istituto di Biochimica e Chimica Medica, Via Del Giochetto, 06127 Perugia, Italy; Dipartimento di Biologia Cellulare e Molecolare, Via Del Giochetto, 06127 Perugia, Italy; Facoltà di Medicina Veterinaria, Università di Camerino, Matelica, Italy	Italy		Horse	Characterization	Lipids	No	Lipid fatty acid and protein pattern of seminal EVs	Combination	UC + SEC	Seminal plasma	No		No	No	No	QELS	Size
53	10.1016/j.virusres.2020.198083	32621842	Chen S., Liao L., Zhao Q., Zhang X., Li H., Lin W., Chen F., Xie Q.	MicroRNA expression profile in extracellular vesicles derived from ALV-J infected chicken semen	Virus Research	2020	2020-	Lingnan Guangdong Laboratory of Modern Agriculture, College of Animal Science, South China Agricultural University, Guangzhou, 510642, China; Key Laboratory of Animal Health Aquaculture and Environmental Control, Guangzhou, 510642, China; South China Collaborative Innovation Center for Poultry Disease Control and Product Safety, Guangzhou, 510640, China	China		Chicken	Disease		Yes	miRNA expression profile in seminal Evs from ALV-J infected chickens	PRE		Seminal plasma	No		Yes	Yes	No	TEM, NTA, western blot	Morphology, size, concentration, markers
54	10.3389/fcell.2021.736864		Ding Y., Ding N., Zhang Y., Xie S., Huang M., Ding X., Dong W., Zhang Q., Jiang L.	MicroRNA-222 Transferred From Semen Extracellular Vesicles Inhibits Sperm Apoptosis by Targeting BCL2L11	Frontiers in Cell and Developmental Biology	2021	2020-	National Engineering Laboratory for Animal Breeding, Key Laboratory of Animal Genetics, Breeding and Reproduction, Ministry of Agriculture, College of Animal Science and Technology, China Agricultural University, Beijing, China; College of Animal Science and Technology, Northwest A&F University, Yangling, China; College of Animal Science and Technology, Shandong Agricultural University, Tai’an, C…	China		Pig	Sperm functionality		Yes	RNA profile of sVEs from boars with different sperm motility	UC		Seminal plasma	No		Yes	Yes	Yes	TEM, NTA, western blot	Morphology, size, concentration, markers
55	10.1016/j.theriogenology.2023.11.028	38150851	Zhao Y., Qin J., Sun J., He J., Sun Y., Yuan R., Li Z.	Motility-related microRNAs identified in pig seminal plasma exosomes by high-throughput small RNA sequencing	Theriogenology	2023	2020-	College of Animal Science & Technology, Guangxi University, Nanning, 530004, Guangxi Autonomous Region, China; Guangxi Yangxiang Co., LTD, Guigang, 537000, Guangxi Autonomous Region, China; College of Life Science and Engineering, Foshan University, Foshan, 528231, Guangdong province, China	China		Pig	Sperm functionality		Yes	Relationship between semen motility and exosomal miRNA profiles	UC with density gradient		Seminal plasma	No		Yes	Yes	Yes	Western blot, TEM, NTA	Morphology, size, concentration, markers
56	10.1530/jrf.0.1140237a	10070353	Minelli A., Moroni M., Martínez E., Mezzasoma I., Ronquist G.	Occurrence of prostasome-like membrane vesicles in equine seminal plasma	Journal of Reproduction and Fertility	1998	1990-1999	Dipto. di Biol. Cell. e Molecolare, Università di Perugia, Via del Giochetto, 06123 Perugia, Italy; Facultad de Farmacia, Universidad Complutense de Madrid, Madrid, Spain; Department of Clinical Chemistry, University Hospital, SE - 751 85 Uppsala, Sweden	Italy	Spain, Sweden	Horse	Characterization and sperm interaction	Proteins	No	Endopeptidase activity and nucleoside and nucleotide determination in seminal EVs and its transfer to sperm	Combination	UC + SEC	Seminal plasma	No		Yes	No	No	Total protein concentration, TEM	Concentration, morphology
57	10.1002/mrd.20170	15457514	Frenette G., Lessard C., Sullivan R.	Polyol pathway along the bovine epididymis	Molecular Reproduction and Development	2004	2000-2009	Ctr. de Rech. en Biol. de la Repro., Dept. d'Obstet.-Gynécologie, Université Laval, Canada; U. d'Ontogénie-Repro., Centre de Recherche, Ctr. Hosp. de l'Univ. Laval, 2705 Blvd. Laurier, Ste-Foy, Que. G1V 4G2, Canada	Canada		Cattle	Characterization	Proteins	No	Epididymosomes contain aldose reductase and sorbitol dehydrogenase	UC		Epididymal fluid	No		No	No	No
58	10.1002/mrd.1013	11335953	Frenette G, Sullivan R.	Prostasome-like particles are involved in the transfer of P25b from the bovine epididymal fluid to the sperm surface	Molecular Reproduction and Development	2001	2000-2009	Centre de Recherche en Biologie de la Reproduction and Département d'Obstétrique-Gynécologie, Faculté de Médecine, Université Laval, Ste-Foy, Canada	Canada		Cattle	Sperm maturation		No	Prostasome-like particles are able to transfer P25b to spermatozoa	UC		Epididymal fluid	Yes	Origin	No	No	No
59	10.1095/biolreprod59.2.309	9687300	Arienti G., Carlini E., De Cosmo A.M., Di Profio P., Palmerini C.A.	Prostasome-like particles in stallion semen	Biology of Reproduction	1998	1990-1999	Ist. di Biochimica e Chimica Medica, Università di Perugia, 06127 Perugia, Italy; Fac. di Medicina Veterinaria, Università di Camerino, Matelica - MC, Italy; Dipartimento di Chimica, Università di Perugia, 06123 Perugia, Italy; Dipto. di Biol. Cell. e Molecolare, Università di Perugia, 06127 Perugia, Italy	Italy		Horse	Characterization	Lipid and morphology	Yes	Identification of seminal EVs in equine semen and their characterization in terms of size, morphology and lipid composition	Combination	UC + SEC	Seminal plasma	No		No	No	No	QELS, TEM	Size, morphology
60	10.1186/1477-7827-6-5	18234073	Siciliano L., Marcianò V., Carpino A.	Prostasome-like vesicles stimulate acrosome reaction of pig spermatozoa	Reproductive Biology and Endocrinology	2008	2000-2009	Department of Cell Biology, Faculty of Pharmacy, University of Calabria, Cosenza, Italy; Department of Experimental Medicine, Human Anatomy Section, University of Palermo, Palermo, Italy	Italy		Pig	Sperm functionality		No	Seminal EVs stimulate acrosome reaction	Combination	UC + SEC	Seminal plasma	No		No	No	No	SEM	Morphology
61	10.1016/j.bbagen.2013.05.019	23707955	Ronquist K.G., Ek B., Morrell J., Stavreus-Evers A., Ström Holst B., Humblot P., Ronquist G., Larsson A.	Prostasomes from four different species are able to produce extracellular adenosine triphosphate (ATP)	Biochimica et Biophysica Acta - General Subjects	2013	2010-2019	Department of Medical Sciences, Clinical Chemistry, Uppsala University, SE-751 85 Uppsala, Sweden; Department of Analytical Chemistry, Science for Life Laboratory, Uppsala University, SE-751 24 Uppsala, Sweden; Department of Clinical Sciences, Division of Reproduction, Swedish University of Agricultural Sciences, SE-750 07 Uppsala, Sweden; Department of Women's and Children's Health, Uppsala Univ…	Sweden		Human, cattle, dog and horse	Characterization	Proteins	Yes	ATP production in seminal EVs	Combination	UC + SEC + UC with gradient	Seminal plasma	No		Yes	No	No	Total protein concentration	Concentration
62	10.1021/acs.jproteome.4c00060	39067049	Zhang Y., Ding N., Cao J., Zhang J., Liu J., Zhang C., Jiang L.	Proteomics and Metabolic Characteristics of Boar Seminal Plasma Extracellular Vesicles Reveal Biomarker Candidates Related to Sperm Motility	Journal of Proteome Research	2024	2020-	State Key Laboratory of Animal Biotech Breeding, College of Animal Science & Technology, China Agricultural University, Beijing 100193, P. R. China	China		Pig	Sperm functionality		Yes	sEVs contain proteins and metabolites that play key roles in sperm motility	UC		Seminal plasma	No		Yes	Yes	Yes	NTA, TEM, western blot	Concentration, size, morphology, markers
63	10.1002/pmic.201900289	32383290	Leahy T., Rickard J.P., Pini T., Gadella B.M., de Graaf S.P.	Quantitative Proteomic Analysis of Seminal Plasma, Sperm Membrane Proteins, and Seminal Extracellular Vesicles Suggests Vesicular Mechanisms Aid in the Removal and Addition of Proteins to the Ram Sperm Membrane	Proteomics	2020	2020-	School of Life and Environmental Sciences, Faculty of Science, University of Sydney, Sydney, NSW 2006, Australia; Colorado Center for Reproductive Medicine, Lone Tree, Colorado, 80124, United States; Department of Farm Animal Health and Department of Biochemistry and Cell Biology, Faculty of Veterinary Medicine, Utrecht University, Yalelaan 2, CM, Utrecht, 3584, Netherlands	Australia	USA and The Netherlands	Sheep	Characterization and sperm interaction	Proteins	Yes	Proteomic characterization	UC with density gradient		Seminal plasma	Yes	Density	Yes	No	No	NTA	Concentration, size
64	10.1095/biolreprod67.1.308	12080033	Frenette G, Lessard C, Sullivan R.	Selected proteins of "prostasome-like particles" from epididymal cauda fluid are transferred to epididymal caput spermatozoa in bull	Biology of Reproduction	2002	2000-2009	Centre de Recherche en Biologie de la Reproduction and Département d'Obstétrique-Gynécologie, Faculté de Médecine, Université Laval, Canada	Canada		Cattle	Sperm maturation		No	Transfer of PLPCd proteins to spermatozoa	UC		Epididymal fluid	No		No	No	No
65	10.1016/j.virs.2022.01.026	35527223	Liao L., Chen W., Zhang X., Zhang H., Li A., Yan Y., Xie Z., Li H., Lin W., Ma J., Zhang X., Xie Q.	Semen extracellular vesicles mediate vertical transmission of subgroup J avian leukosis virus	Virologica Sinica	2022	2020-	Heyuan Branch, Guangdong Provincial Laboratory of Lingnan Modern Agricultural Science and Technology, College of Animal Science, South China Agricultural University, Guangzhou, 510642, China; Guangdong Provincial Key Lab of Agro Animal Genomics and Molecular Breeding, Guangzhou, 510642, China; Key Laboratory of Animal Health Aquaculture and Environmental Control, Guangdong, Guangzhou, 510642, Chi…	China	USA	Chicken	Disease		Yes	Transmission of subgroup J avian leukosis virus	Combination	PRE + immunocapture	Seminal plasma	No		Yes	Yes	Yes	TEM, immunogold labeling, NTA	Morphology, markers, concentration, size
66	10.3389/fimmu.2021.735280	34659223	Su Q., Zhang Y., Cui Z., Chang S., Zhao P.	Semen-Derived Exosomes Mediate Immune Escape and Transmission of Reticuloendotheliosis Virus	Frontiers in Immunology	2021	2020-	College of Veterinary Medicine, Shandong Agricultural University, Tai’an City, China; Shandong Provincial Key Laboratory of Animal Biotechnology and Disease Control and Prevention, Tai’an City, China; Shandong Provincial Engineering Technology Research Center of Animal Disease Control and Prevention, Tai’an City, China	China		Chicken	Disease		No	Role of sEVs in transmission and immune escape of REV	Combination	UF +PRE + immunocapture	Seminal plasma	No		Yes	Yes	Yes	TEM, western blot, total protein concentration	Morphology, markers
67	10.1016/j.theriogenology.2024.02.024	38437767	Barranco I., Spinaci M., Nesci S., Mateo-Otero Y., Baldassarro V. A., Algieri C., Bucci D., Roca J.	Seminal extracellular vesicles alter porcine in vitro fertilization outcome by modulating sperm metabolism	Theriogenology	2024	2020-	Department of Veterinary Medical Sciences, University of Bologna, Ozzano dell'Emilia, Bologna, Italy; Department of Medicine and Animal Surgery, Faculty of Veterinary Science, University of Murcia, Spain; Biotechnology of Animal and Human Reproduction (TechnoSperm), Institute of Food and Agricultural Technology, University of Girona, Girona, Spain; Unit of Cell Biology, Department of Biology, Fac…	Italy	Spain,UK	Pig	IVF		No	The presence of sEVs on IVF medium impairs IVF outcomes	Combination	SEC + UF	Seminal plasma	Yes	Size	Yes	Yes	Yes	Cryo-EM, DLS, total protein concentration, high-resolution flow cytometry	Morphology, size, concentration, markers
68	10.1038/s41598-022-22004-7	36351965	Mateo-Otero Y., Yeste M., Roca J., Llavanera M., Bucci D., Galeati G., Spinaci M., Barranco, I.	Seminal extracellular vesicles subsets modulate gene expression in cumulus cells of porcine in vitro matured oocytes	Scientific Reports	2022	2020-	Unit of Cell Biology, Department of Biology, Faculty of Sciences, University of Girona, S17003, Girona, Spain; Biotechnology of Animal and Human Reproduction (TechnoSperm), Institute of Food and Agricultural Technology, University of Girona, S17003, Girona, Spain; Catalan Institution for Research and Advanced Studies; Department of Medicine and Animal Surgery, Faculty of Veterinary Medicine, Inte…	Spain	Italy	Pig	IVM		No	sEV subsets can be integrated by cumulus cells during IVM, but they do not affect oocyte maturation and only large sEVs modulate CCs function	Combination	SEC + UF	Seminal plasma	Yes	Size	Yes	Yes	Yes	TEM, DLS, total protein concentration, NTA, high-resolution flow cytometry	Morphology, size, concentration, markers
69	10.3389/fvets.2022.816080		Abumaghaid M. M., Abdelazim A. M., Belali T. M., Alhujaily M., Saadeldin, I. M.	Shuttle Transfer of mRNA Transcripts via Extracellular Vesicles From Male Reproductive Tract Cells to the Cumulus–Oocyte Complex in Rabbits (Oryctolagus cuniculus)	Frontiers in veterinary science	2022	2020-	Department of Laboratory Medical Sciences, College of Applied Medical Sciences, University of Bisha, Bisha, Saudi Arabia; Department of Basic Medical Sciences, College of Applied Medical Sciences, University of Bisha, Bisha, Saudi Arabia; Laboratory of Theriogenology, College of Veterinary Medicine, Chungnam National University, Daejeon, South Korea; Research Institute of Veterinary Medicine, Chu…	Saudi Arabia	South Korea, Egypt	Rabbit	Characterization and IVM	mRNAs	Yes	Epididymal EVs provide a better outcome for oocyte IVM and cumulus cells	PRE		Cell cultures (epididymis, prostate and testicle cells)	Yes	Origin (testicle, prostate, epididymis)	Yes	No	No	TEM, NTA	Morphology, size, concentration
70	10.3390/ijms25137492	39000599	Martínez-Díaz P.; Parra A.; Sanchez-López C.M.; Casas J.; Lucas X.; Marcilla A.; Roca J.; Barranco I.	Small and Large Extracellular Vesicles of Porcine Seminal Plasma Differ in Lipid Profile	International Journal of Molecular Sciences	2024	2020-	Department of Medicine and Animal Surgery, Faculty of Veterinary Science, University of Murcia, Murcia, 30100, Spain; Àrea de Parasitologia, Departament de Farmàcia i Tecnologia Farmacèutica i Parasitologia, Universitat de València, Valencia, 46100, Spain; Joint Research Unit on Endocrinology, Nutrition and Clinical Dietetics, Health Research Institute La Fe, Universitat de València, Valencia, 46…	Spain		Pig	Characterization	Lipids	Yes	Two differently-sized sEV subsets show differences in the lipidomic profile	Combination	SEC + UF	Seminal plasma	Yes	Size	Yes	Yes	Yes	Total protein concentration, NTA, DLS, TEM, flow cytometry	Concentration, size, morphology, markers
71	10.1016/j.theriogenology.2021.09.031	34673403	Sun J., Zhao Y., He J., Zhou Q., El-Ashram S., Yuan S., Chi S., Qin J., Huang Z., Ye M., Huang S., Li Z.	Small RNA expression patterns in seminal plasma exosomes isolated from semen containing spermatozoa with cytoplasmic droplets versus regular exosomes in boar semen	Theriogenology	2021	2020-	College of Life Science and Engineering, Foshan University, 18 Jiangwan Street, Foshan, Guangdong province 528231, China; Faculty of Science, Kafrelsheikh University, Kafr El-Sheikh33516, Egypt	China	Egypt	Pig	Sperm functionality		No	Effects of sEVs on the regulation of sperm cytoplasmic droplets	UC with density gradient		Seminal plasma	No		Yes	Yes	No	TEM, NTA, western blot	Morphology, concentration, size, markers
72	10.1016/j.theriogenology.2021.07.022	34419697	Pedrosa A.C., Andrade Torres M., Vilela Alkmin D., Pinzon J.E.P., Kitamura Martins S.M.M., Coelho da Silveira J., Furugen Cesar de Andrade A.	Spermatozoa and seminal plasma small extracellular vesicles miRNAs as biomarkers of boar semen cryotolerance	Theriogenology	2021	2020-	Department of Animal Reproduction, School of Veterinary Medicine and Animal Science, University of São Paulo, Pirassununga, São Paulo, Brazil; DB Swine Genetics, Patos de Minas, Minas Gerais, Brazil; Department of Veterinary Medicine, Faculty of Animal Science and Food Engineering, University of São Paulo, Pirassununga, São Paulo, Brazil; Department of Animal Science, Faculty of Animal Science an…	Brazil		Pig	Sperm functionality		No	Relationship between semen freezability and sEVS	UC		Seminal plasma	No		Yes	Yes	No	NTA, western blot	Size, concentration, markers
73	10.1016/j.bbapap.2012.08.008	22940639	Aalberts M., Sostaric E., Wubbolts R., Wauben M.W.M., Nolte-'T Hoen E.N.M., Gadella B.M., Stout T.A.E., Stoorvogel W.	Spermatozoa recruit prostasomes in response to capacitation induction	Biochimica et Biophysica Acta - Proteins and Proteomics	2013	2010-2019	Department of Biochemistry and Cell Biology, Faculty of Veterinary Medicine, Utrecht University, P.O. Box 80.176, NL-3508 TD Utrecht, Netherlands; Department of Equine Sciences, Faculty of Veterinary Medicine, Utrecht University, P.O. Box 80.176, NL-3508 TD Utrecht, Netherlands; Department of Farm Animal Health, Faculty of Veterinary Medicine, Utrecht University, P.O. Box 80.176, NL-3508 TD Utrec…	Netherlands		Horse	Sperm interaction		No	sEV-sperm interaction	Combination	UC + SEC + UC with gradients	Seminal plasma	Yes	Density	Yes	Yes	No	TEM, western blot, total protein concentration	Morphology, markers, concentration
74	10.3390/ijms19041233	29670053	Ma J., Fan Y., Zhang J., Feng S., Hu Z., Qiu W., Long K., Jin L., Tang Q., Wang X., Zhou Q., Gu Y., Xiao W., Liu L., Li X., Li M.	Testosterone-dependent miR-26a-5p and let-7g-5p act as signaling mediators to regulate sperm apoptosis via targeting PTEN and PMAIP1	International Journal of Molecular Sciences	2018	2010-2019	Farm Animal Genetic Resource Exploration and Innovation Key Laboratory of Sichuan Province, Sichuan Agricultural University, Chengdu, 611130, China; Chengdu Polytechnic, Chengdu, 610041, China; Animal Breeding and Genetics Key Laboratory of Sichuan Province, Pig Science Institute, Sichuan Animal Science Academy, Chengdu, 610066, China	China		Pig	Sperm functionality		No	Effects of sEVs on sperm apoptosis	UC		Seminal plasma	No		Yes	Yes	No	AFM, western blot, total protein concentration	Morphology, markers, concentration
75	10.1016/j.theriogenology.2023.09.026	37816296	Xu Z., Xie Y., Wu C., Gu T., Zhang X., Yang J., Yang H., Zheng E., Huang S., Xu Z., Li Z., Cai G., Liu D., Hong L., Wu Z	The effects of boar seminal plasma extracellular vesicles on sperm fertility	Theriogenology	2024	2020-	National Engineering Research Center for Breeding Swine Industry, Guangdong Provincial Key Laboratory of Agro-Animal Genomics and Molecular Breeding, College of Animal Science, South China Agricultural University, Guangzhou, 510642, Guangdong, China; Lingnan Guangdong Laboratory of Modern Agriculture, Guangzhou, 510642, Guangdong, China; College of Animal Science and Technology, Henan University …	China		Pig	Sperm functionality		No	Effects of porcine seminal Evs on sperm fertility	UC with density gradient		Seminal plasma	No		Yes	Yes	Yes	TEM, NTA, western blot	Morphology, size, concentration, markers
76	10.1016/j.mcpro.2023.100514	36796643	Barranco I., Sanchez-López C. M., Bucci D., Alvarez-Barrientos A., Rodriguez-Martinez H., Marcilla A., Roca J.	The Proteome of Large or Small Extracellular Vesicles in Pig Seminal Plasma Differs, Defining Sources and Biological Functions	Molecular & cellular proteomics	2023	2020-	Department of Veterinary Medical Sciences, University of Bologna, Ozzano dell'Emilia, Bologna, Italy; Àrea de Parasitologia, Departament de Farmàcia i Tecnologia Farmacèutica i Parasitologia, Universitat de València, Burjassot, Valencia, Spain; Joint Research Unit on Endocrinology, Nutrition and Clinical Dietetics, Health Research Institute La Fe-Universitat de València, Valencia, Spain; Servicio…	Italy	Spain, Sweden	Pig	Characterization	Proteins	Yes	Proteomic profile of two EV subpopulations in porcine seminal plasma	Combination	SEC + UF	Seminal plasma	Yes	Size	Yes	Yes	Yes	Total protein concentration, TEM, DLS, NTA, high-resolution flow cytometry	Concentration, size, morphology, markers
77	10.1210/endocr/bqab052	33713403	Lin Y., Fang Q., He Y., Gong X., Wang Y., Liang A., Wang G., Gong S., Wu J., Sun F.	Thy1-Positive Spermatogonia Suppress the Proliferation of Spermatogonial Stem Cells by Extracellular Vesicles in Vitro	Endocrinology (United States)	2021	2020-	International Peace Maternity & Child Health Hospital, Shanghai Municipal Key Clinical Speciality, Institute of Embryo-Fetal Original Adult Disease, School of Medicine, Shanghai Jiao Tong University, Shanghai 200030, China; Key Laboratory for the Genetics of Developmental & Neuropsychiatric Disorders, Bio-X Institutes, Shanghai Jiao Tong University, Shanghai 200240, China; Department of Gynecolog…	China		Rodents, rabbit and human	Sperm functionality		No	Relationship between testicle EVs and sperm production	UC		Testicle	No		Yes	Yes	No	NTA, TEM, western blot	Concentration, size, morphology, markers
78	10.1016/j.jevs.2019.102841	32172902	Twenter H., Klohonatz K., Davis K., Bass L., Coleman S.J., Bouma G.J., Bruemmer J.E.	Transfer of MicroRNAs From Epididymal Epithelium to Equine Spermatozoa	Journal of Equine Veterinary Science	2020	2020-	Department of Animal Sciences, Colorado State University, Fort Collins, CO; Department of Clinical Sciences, Colorado State University, Fort Collins, CO; Department of Biomedical Sciences, Colorado State University, Fort Collins, CO	USA		Horse	Sperm interaction		Yes	Epididymosomes transfer miRNA from epididymal epithelium to spermatozoa	UC		Epididymal fluid	Yes	Origin	No	No	No
79	10.1007/s00441-013-1633-7	23715721	Schwarz A., Wennemuth G., Post H., Brandenburger T., Aumüller G., Wilhelm B.	Vesicular transfer of membrane components to bovine epididymal spermatozoa	Cell and Tissue Research	2013	2010-2019	Department of Anatomy and Cell Biology, Philipps University of Marburg, Robert-Koch-Strasse 8, 35037, Marburg, Germany	Germany		Cattle	Characterization and sperm interaction	Lipids	Yes	Epididymosomes transfer membrane components to epididymal spermatozoa	Combination	UC + SEC	Epididymal fluid	Yes	Origin	Yes	No	No	TEM, total protein concentration	Morphology, concentration

## Sheet: B. Included articles
N	DOI	PMID	Authors	Title	Journal	Year	Period	Affiliations	Country	Other countries	Species	Topics	Characterized aspect	Highlight	Isolation procedure	Combinations	sEV source	Differentiation of sEV subsets	Differentiation criteria	sEV Characterization			Characterization techniques	sEV features characterized
																				Abundance	sEV markers	Non-EV particles
1	10.1016/j.theriogenology.2023.06.020	37364341	Sakr O. G., Gad A., Cañón-Beltrán K., Cajas Y. N., Prochazka R., Rizos D., Rebollar P. G.	Characterization and identification of extracellular vesicles-coupled miRNA profiles in seminal plasma of fertile and subfertile rabbit bucks	Theriogenology	2023	2020-	Dept. Animal Production, Faculty of Agriculture, Cairo University, 12613, Giza, Egypt; Dept. Agrarian Production, Technical University of Madrid, 28040, Madrid, Spain; Institute of Animal Physiology and Genetics, Czech Academy of Sciences, 27721, Liběchov, Czech Republic; Dept. Animal Reproduction, National Institute for Agriculture and Food, Research and Technology (INIA-CSIC), 28040, Madrid, Sp…	Egypt	Czech Republic, Spain, Ecuador	Rabbit	Fertility/infertility		sEVs from fertile and subfertile rabbits contains different miRNA cargo	Combination	UF, SEC	Seminal plasma	No		Yes	Yes	Yes	NTA, western blot, TEM	Concentration, size, markers, morphology
2	10.1111/rda.14033	34717018	Luo X., Guo Y., Huang Y., Cheng M., Wu X., Gong Y.	Characterization and proteomics of chicken seminal plasma extracellular vesicles	Reprod Domest Anim	2022	2020-	Key Laboratory of Agricultural Animal Genetics, Breeding and Reproduction, Ministry of Education, Wuhan, China; College of Animal Science and Technology and College of Veterinary Medicine, Huazhong Agricultural University, Wuhan, China.	China		Chicken	Characterization	Proteins	Morphological and proteomic characterization of chicken sEVs	Combination	UC, PRE	Seminal plasma	No		Yes	Yes	Yes	Total protein concentration, TEM, SEM, NTA, western blot	Concentration, size, markers, morphology
3	10.1038/s42003-022-04263-2	36476986	Ding N., Zhang Y., Huang M., Liu J., Wang C., Zhang C., Cao J., Zhang Q., Jiang L.	Circ-CREBBP inhibits sperm apoptosis via the PI3K-Akt signaling pathway by sponging miR-10384 and miR-143-3p	Communications biology	2022	2020-	National Engineering Laboratory for Animal Breeding, Key Laboratory of Animal Genetics, Breeding & Reproduction, Ministry of Agriculture, College of Animal Science & Technology, China Agricultural University, 100193, Beijing, P. R. China; Key Laboratory of Pig Molecular Quantitative Genetics of Anhui Academy of Agricultural Sciences, Anhui Provincial Key Laboratory of Livestock and Poultry Produc…	China		Pig	Sperm functionality		Differences in sEV-associated circRNAs profile between boars with high or low sperm motility	UF		Seminal plasma	No		Yes	Yes	Yes	TEM, NTA, western blot	Morphology, size, concentration, morphology
4	10.1038/s41598-024-67229-w	39003421	Parra A., Barranco I., Martínez-Díaz P., González E., Albóniga OE., Cabrera D., Falcón-Pérez J.M., Roca J.	Cryogenic electron microscopy reveals morphologically distinct subtypes of extracellular vesicles among porcine ejaculate fractions	Scientific Reports	2024	2020-	Department of Medicine and Animal Surgery, Veterinary Science, University of Murcia, Murcia, Spain; Exosomes Laboratory, Center for Cooperative Research in Biosciences (CIC bioGUNE), Basque Research and Technology Alliance (BRTA), Vizcaya, Derio, Spain; Centro de Investigación Biomédica en Red de Enfermedades Hepáticas y Digestivas, Madrid, Spain; Metabolomics Platform, Center for Cooperative Res…	Spain		Pig	Characterization	Morphology, size, electrondensity, coronal layer	sEVs are morphologically heterogeneous, rounded and poorly electrodense and some have a coronal layer	Combination	UF + SEC	Seminal plasma	Yes	Ejaculate fractions and size	Yes	Yes	Yes	Total protein concentration, DLS, flow cytometry, cryo-EM	Concentration, size, morphology, markers
5	10.1128/JVI.00015-18	29444949	Carossino M., Dini P., Kalbfleisch T.S., Loynachan A.T., Canisso I.F., Shuck K.M., Timoney P.J., Cook R.F., Balasuriya U.B.R.	Downregulation of microRNA eca-mir-128 in seminal exosomes and enhanced expression of CXCL16 in the stallion reproductive tract are associated with long-term persistence of equine arteritis virus	Journal of Virology	2018	2010-2019	Maxwell H. Gluck Equine Research Center, Department of Veterinary Science, University of Kentucky, Lexington, KY, United States; Department of Veterinary Imaging, Faculty of Veterinary Medicine, Ghent University, Merelbeke, Belgium; Department of Biochemistry and Molecular Genetics, School of Medicine, University of Louisville, Louisville, KY, United States; University of Kentucky Veterinary Diag…	USA	Belgium	Horse	Disease		Assotiation between equine arteritis virus persistence and sEv-associated eca-mir-128	PRE		Seminal plasma	No	Origin	Yes	Yes	Yes	TEM, western blot, total protein concentration	Morphology, markers, concentration
6	10.1016/j.livsci.2023.105298		Chen X., Jin Y., Lv Y., Han Y., Qu X., Zhang Y., Li C., Jin, Y.	Extracellular vesicles in porcine seminal plasma maintain sperm function by reducing Lyso-PC	Livestock science	2023	2020-	Department of Animal Science, College of Agriculture, Yanbian University, Yanji, 133000, China	China		Pig	Sperm functionality		sEVs inhibit lyso-PC metabolism and reduce the production of mitochondrial ROS	UC		Seminal plasma	No		Yes	Yes	Yes	Total protein concentration, TEM, NTA, western blot	Concentration, size, morphology, markers
7	10.3389/fvets.2023.1102049	36846267	Padilla L., Barranco I., Martínez-Hernández J., Parra A., Parrilla I., Pastor L. M., Rodriguez-Martinez H., Lucas X., Roca J.	Extracellular vesicles would be involved in the release and delivery of seminal TGF-β isoforms in pigs	Frontiers in veterinary science	2023	2020-	Biotechnology of Animal and Human Reproduction (TechnoSperm), Department of Biology, Faculty of Sciences, Institute of Food and Agricultural Technology, University of Girona, Girona, Spain; Department of Medicine and Animal Surgery, Faculty of Veterinary Science, University of Murcia, Murcia, Spain; Department of Veterinary Medical Sciences, University of Bologna, Bologna, Italy; IMIB-Arrixaca, R…	Spain	Italy and Sweden	Pig	Characterization	TGF-β	Presence of TGF-β in sEVs	Combination	SEC, UF	Seminal plasma	No		Yes	Yes	Yes	NTA, DLS, cryo-EM, high-resolution flow cytometry	Concentration, size, morphology, markers
8	10.1186/s12964-024-01485-1	38263049	Barranco I., Alvarez-Barrientos A., Parra A., Martínez-Díaz P., Lucas X., Roca J.	Immunophenotype profile by flow cytometry reveals different subtypes of extracellular vesicles in porcine seminal plasma	Cell Communication and Signaling	2024	2020-	Department of Medicine and Animal Surgery, Faculty of Veterinary Science, University of Murcia, Murcia, Spain; Servicio de Técnicas Aplicadas a las Biociencias, Universidad de Extremadura, Badajoz, Spain	Spain		Pig	Characterization	Immunophenotype	Immunophenotyping of sEVs and identification of sEV subpopulations by flow cytometry	Combination	SEC + UF	Seminal plasma	Yes	Ejaculate fractions and size	Yes	Yes	Yes	TEM, DLS, total protein concentration, western blot, high-resolution flow cytometry	Concentration, size, morphology, markers
9	10.3390/proteomes7020017	31027284	Skalnikova H.K., Bohuslavova B., Turnovcova K., Juhasova J., Juhas S., Rodinova M., Vodicka P.	Isolation and characterization of small extracellular vesicles from porcine blood plasma, cerebrospinal fluid, and seminal plasma	Proteomes	2019	2010-2019	Institute of Animal Physiology and Genetics of the Czech Academy of Sciences, Rumburska 89, Libechov, 27721, Czech Republic; Institute of Experimental Medicine of the Czech Academy of Sciences, Videnska 1083, Prague, 14220, Czech Republic; Department of Pediatrics and Adolescent Medicine, First Faculty of Medicine, Charles University and General University Hospital in Prague, Ke Karlovu 2, Prague…	Czech Republic		Pig	Characterization	RNAs	Isolation using UC in three body fluids and miRNAs characterization	UC		Seminal plasma	No		Yes	Yes	Yes	TEM, total protein concentration, western blot	Morphology, concentration, markers
10	10.3389/fcell.2021.736864		Ding Y., Ding N., Zhang Y., Xie S., Huang M., Ding X., Dong W., Zhang Q., Jiang L.	MicroRNA-222 Transferred From Semen Extracellular Vesicles Inhibits Sperm Apoptosis by Targeting BCL2L11	Frontiers in Cell and Developmental Biology	2021	2020-	National Engineering Laboratory for Animal Breeding, Key Laboratory of Animal Genetics, Breeding and Reproduction, Ministry of Agriculture, College of Animal Science and Technology, China Agricultural University, Beijing, China; College of Animal Science and Technology, Northwest A&F University, Yangling, China; College of Animal Science and Technology, Shandong Agricultural University, Tai’an, C…	China		Pig	Sperm functionality		RNA profile of sVEs from boars with different sperm motility	UC		Seminal plasma	No		Yes	Yes	Yes	TEM, NTA, western blot	Morphology, size, concentration, markers
11	10.1016/j.theriogenology.2023.11.028	38150851	Zhao Y., Qin J., Sun J., He J., Sun Y., Yuan R., Li Z.	Motility-related microRNAs identified in pig seminal plasma exosomes by high-throughput small RNA sequencing	Theriogenology	2023	2020-	College of Animal Science & Technology, Guangxi University, Nanning, 530004, Guangxi Autonomous Region, China; Guangxi Yangxiang Co., LTD, Guigang, 537000, Guangxi Autonomous Region, China; College of Life Science and Engineering, Foshan University, Foshan, 528231, Guangdong province, China	China		Pig	Sperm functionality		Relationship between semen motility and exosomal miRNA profiles	Combination	UC, UC with gradients	Seminal plasma	No		Yes	Yes	Yes	Western blot, TEM, NTA	Morphology, size, concentration, markers
12	10.1021/acs.jproteome.4c00060	39067049	Zhang Y., Ding N., Cao J., Zhang J., Liu J., Zhang C., Jiang L.	Proteomics and Metabolic Characteristics of Boar Seminal Plasma Extracellular Vesicles Reveal Biomarker Candidates Related to Sperm Motility	Journal of Proteome Research	2024	2020-	State Key Laboratory of Animal Biotech Breeding, College of Animal Science & Technology, China Agricultural University, Beijing 100193, P. R. China	China		Pig	Sperm functionality		sEVs contain proteins and metabolites that play key roles in sperm motility	UC		Seminal plasma	No		Yes	Yes	Yes	NTA, TEM, western blot	Concentration, size, morphology, markers
13	10.1016/j.virs.2022.01.026	35527223	Liao L., Chen W., Zhang X., Zhang H., Li A., Yan Y., Xie Z., Li H., Lin W., Ma J., Zhang X., Xie Q.	Semen extracellular vesicles mediate vertical transmission of subgroup J avian leukosis virus	Virologica Sinica	2022	2020-	Heyuan Branch, Guangdong Provincial Laboratory of Lingnan Modern Agricultural Science and Technology, College of Animal Science, South China Agricultural University, Guangzhou, 510642, China; Guangdong Provincial Key Lab of Agro Animal Genomics and Molecular Breeding, Guangzhou, 510642, China; Key Laboratory of Animal Health Aquaculture and Environmental Control, Guangdong, Guangzhou, 510642, Chi…	China	USA	Chicken	Disease		Transmission of subgroup J avian leukosis virus	Combination	PRE, immunocapture	Seminal plasma	No		Yes	Yes	Yes	TEM, immunogold labeling, NTA	Morphology, markers, concentration, size
14	10.3389/fimmu.2021.735280	34659223	Su Q., Zhang Y., Cui Z., Chang S., Zhao P.	Semen-Derived Exosomes Mediate Immune Escape and Transmission of Reticuloendotheliosis Virus	Frontiers in Immunology	2021	2020-	College of Veterinary Medicine, Shandong Agricultural University, Tai’an City, China; Shandong Provincial Key Laboratory of Animal Biotechnology and Disease Control and Prevention, Tai’an City, China; Shandong Provincial Engineering Technology Research Center of Animal Disease Control and Prevention, Tai’an City, China	China		Chicken	Disease		Role of sEVs in transmission and immune escape of REV	Combination	UF, PRE, immunocapture	Seminal plasma	No		Yes	Yes	Yes	TEM, western blot, total protein concentration	Morphology, markers
15	10.1016/j.theriogenology.2024.02.024	38437767	Barranco I., Spinaci M., Nesci S., Mateo-Otero Y., Baldassarro V. A., Algieri C., Bucci D., Roca J.	Seminal extracellular vesicles alter porcine in vitro fertilization outcome by modulating sperm metabolism	Theriogenology	2024	2020-	Department of Veterinary Medical Sciences, University of Bologna, Ozzano dell'Emilia, Bologna, Italy; Department of Medicine and Animal Surgery, Faculty of Veterinary Science, University of Murcia, Spain; Biotechnology of Animal and Human Reproduction (TechnoSperm), Institute of Food and Agricultural Technology, University of Girona, Girona, Spain; Unit of Cell Biology, Department of Biology, Fac…	Italy	Spain,UK	Pig	IVF		The presence of sEVs on IVF medium impairs IVF outcomes	Combination	SEC + UF	Seminal plasma	Yes	Size	Yes	Yes	Yes	Cryo-EM, DLS, total protein concentration, high-resolution flow cytometry	Morphology, size, concentration, markers
16	10.1038/s41598-022-22004-7	36351965	Mateo-Otero Y., Yeste M., Roca J., Llavanera M., Bucci D., Galeati G., Spinaci M., Barranco, I.	Seminal extracellular vesicles subsets modulate gene expression in cumulus cells of porcine in vitro matured oocytes	Scientific Reports	2022	2020-	Unit of Cell Biology, Department of Biology, Faculty of Sciences, University of Girona, S17003, Girona, Spain; Biotechnology of Animal and Human Reproduction (TechnoSperm), Institute of Food and Agricultural Technology, University of Girona, S17003, Girona, Spain; Catalan Institution for Research and Advanced Studies; Department of Medicine and Animal Surgery, Faculty of Veterinary Medicine, Inte…	Spain	Italy	Pig	IVM		sEV subsets can be integrated by cumulus cells during IVM, but they do not affect oocyte maturation and only large sEVs modulate CCs function	Combination	SEC + UF	Seminal plasma	Yes	Size	Yes	Yes	Yes	TEM, DLS, total protein concentration, NTA, high-resolution flow cytometry	Morphology, size, concentration, markers
17	10.3390/ijms25137492	39000599	Martínez-Díaz P.; Parra A.; Sanchez-López C.M.; Casas J.; Lucas X.; Marcilla A.; Roca J.; Barranco I.	Small and Large Extracellular Vesicles of Porcine Seminal Plasma Differ in Lipid Profile	International Journal of Molecular Sciences	2024	2020-	Department of Medicine and Animal Surgery, Faculty of Veterinary Science, University of Murcia, Murcia, 30100, Spain; Àrea de Parasitologia, Departament de Farmàcia i Tecnologia Farmacèutica i Parasitologia, Universitat de València, Valencia, 46100, Spain; Joint Research Unit on Endocrinology, Nutrition and Clinical Dietetics, Health Research Institute La Fe, Universitat de València, Valencia, 46…	Spain		Pig	Characterization	Lipids	Two differently-sized sEV subsets show differences in the lipidomic profile	Combination	UF + SEC	Seminal plasma	Yes	Size	Yes	Yes	Yes	Total protein concentration, NTA, DLS, TEM, flow cytometry	Concentration, size, morphology, markers
18	10.1016/j.theriogenology.2023.09.026	37816296	Xu Z., Xie Y., Wu C., Gu T., Zhang X., Yang J., Yang H., Zheng E., Huang S., Xu Z., Li Z., Cai G., Liu D., Hong L., Wu Z	The effects of boar seminal plasma extracellular vesicles on sperm fertility	Theriogenology	2024	2020-	National Engineering Research Center for Breeding Swine Industry, Guangdong Provincial Key Laboratory of Agro-Animal Genomics and Molecular Breeding, College of Animal Science, South China Agricultural University, Guangzhou, 510642, Guangdong, China; Lingnan Guangdong Laboratory of Modern Agriculture, Guangzhou, 510642, Guangdong, China; College of Animal Science and Technology, Henan University …	China		Pig	Sperm functionality		Effects of porcine seminal EVs on sperm fertility	Combination	UC, UC with gradient	Seminal plasma	No	Size	Yes	Yes	Yes	TEM, NTA, western blot	Morphology, size, concentration, markers
19	10.1016/j.mcpro.2023.100514	36796643	Barranco I., Sanchez-López C. M., Bucci D., Alvarez-Barrientos A., Rodriguez-Martinez H., Marcilla A., Roca J.	The Proteome of Large or Small Extracellular Vesicles in Pig Seminal Plasma Differs, Defining Sources and Biological Functions	Molecular & cellular proteomics	2023	2020-	Department of Veterinary Medical Sciences, University of Bologna, Ozzano dell'Emilia, Bologna, Italy; Àrea de Parasitologia, Departament de Farmàcia i Tecnologia Farmacèutica i Parasitologia, Universitat de València, Burjassot, Valencia, Spain; Joint Research Unit on Endocrinology, Nutrition and Clinical Dietetics, Health Research Institute La Fe-Universitat de València, Valencia, Spain; Servicio…	Italy	Spain, Sweden	Pig	Characterization	Proteins	Proteomic profile of two EV subpopulations in porcine seminal plasma	Combination	UF, SEC	Seminal plasma	Yes		Yes	Yes	Yes	Total protein concentration, TEM, DLS, NTA, high-resolution flow cytometry	Concentration, size, morphology, markers
